# Supplementary material for: Single‐cell and spatial analyses reveal the association between gene expression of glutamine synthetase with the immunosuppressive phenotype of APOE+CTSZ+TAM in cancers
Source: Mol Oncol. 2023 Jan 21;17(4):611–28. doi: 10.1002/1878-0261.13373 (PMC10061288; doi:10.1002/1878-0261.13373)
Supplement: Supplementary file 2 — Table S1. Clinical information for patient cohort. [file MOL2-17-611-s003.xlsx]

## Sheet: Sheet1
Table S1. Clinical information for patient cohort.
Specimen ID	SpecimenType	Patient ID	Sex	Age	HistologicTypeSimple	Tissue Site Raw	Histologic Grade Raw	Clinical diagnosis information
PA2217540	Tumor	000093210	Male	44	Adenocarcinoma	Sigmoid colon	Poorly differentiated	Carcinoma of sigmoid
PA2203077	Tumor	002718881	Male	43	Adenocarcinoma, mucinous adenocarcinoma(15%)	RIGHT colon	Poorly differentiated	Colon cancer (liver metastases)
PA2220884	Tumor	002959823	Female	56	Adenocarcinoma	RIGHT colon	Poorly differentiated	Neoplasms of ascending colon
PA2200828	Tumor	002687209	Female	64	Adenocarcinoma	RIGHT colon	Moderately differentiated	Neoplasms of ascending colon
PA2201056	Tumor	002713104	Male	72	Adenocarcinoma, mucinous adenocarcinoma(10%)	RIGHT colon	Moderately differentiated	Colorectal carcinoma
PA2201086	Tumor	000523380	Male	66	Adenocarcinoma	RIGHT colon	Moderately differentiated	Colon cancer
PA2138787	Tumor	002338258	Male	33	Adenocarcinoma, mucinous adenocarcinoma(50%)	RIGHT colon	Well differentiated	Neoplasms of ascending colon
PA2147878	Tumor	002470011	Male	57	Adenocarcinoma	Sigmoid colon	Well differentiated	Malignant tumor of colon
PA2151437	Tumor	ZA2477892	Male	66	Adenocarcinoma, mucinous adenocarcinoma(40%)	Sigmoid colon	Well differentiated	Carcinoma of sigmoid
