# Supplementary material for: Single‐cell and spatial analyses reveal the association between gene expression of glutamine synthetase with the immunosuppressive phenotype of APOE+CTSZ+TAM in cancers
Source: Mol Oncol. 2023 Jan 21;17(4):611–28. doi: 10.1002/1878-0261.13373 (PMC10061288; doi:10.1002/1878-0261.13373)
Supplement: Supplementary file 3 — Table S2. Markers of cell type and subtypes. [file MOL2-17-611-s004.xlsx]

## Sheet: 1
Table S2-1. Marker genes of major cell types.
Cell types	T/NK cells	CD2	CD3D	CD3E	CD3G	FGFBP2	XCL1	FCGR3A	KLRD1	KLRF1
	B/plasma cells	SLAMF7	CD79A	BLNK	FCRL5	CD79A	CD79B	MS4A1
	Myeloid cells	CD14	CD163	CD68	FCGR2A	CSF1R	CD40	CD80	CD83	CCR7	AIF1	S100B	SRGN	C1QA	C1QC
	Mast cells	CMA1	MS4A2	TPSAB1	TPSB2	CPA3
	Dendritic cells	CD1C	CD207	CLEC9A	LILRA4	CCL17
	Endothelial cells	PECAM1	VWF	ENG	PLVAP	SELE
	Epithelial cells	EPCAM	KRT19	KRT7	KRT18	KRT1	DMKN	KRT6C
	Fibroblasts	FAP	PDPN	COL1A2	DCN	COL3A1	COL6A1	LUM

## Sheet: 2
TableS2-2. Marker genes of T/NK cell types.
LC2	CD8Tex	CXCL13	CD8A	NKG7	LAG3	CCL4	HAVCR2	CCL4L2
	CD4Teff	IL7R	CD69	CD40LG
	NK	KLRD1	GNLY	GZMB	NKG7
	Treg	FOXP3	IL2RA	CD4	ICOS
	CD8Pro	CD8A	UBE2C	MKI67	NUSAP1	CENPF	TOP2A	ASPM	RRM2	CDK1
	CD4Tex	CD4	PDCD1	CXCL13
LC1	CD4Tn	IL7R	CD4
	CD8Teff	CD8A	GZMK	CD8B	GZMA	GZMB	ITM2C	GZMH
	Treg	FOXP3	CTLA4	TIGIT	IL2RA	ICOS
	NK	FGFBP2	GNLY	NKG7	KLRD1	FCGR3A	KLRF1
	CD8Pro	STMN1	TYMS	CKS1B	UBE2C	PCNA	NUSAP1	MKI67
	CD4Tex	CD4	CXCL13	ZBED2	TNFRSF18	CTLA4
	CD4Teff	CD3D	IL7R	CXCR4	CD2	JUNB	RGS1
	CD8Teff	CD247	KLRF1	GNLY	FGFBP2	NKG7
	NK	GZMB	GNLY	KLRF1	CST7	NKG7
CRC	CD4Tn	CD4	CCR7	IL7R	TCF7
	NK	KLRC2	FCER1G	KLRD1	KLRC1
	CD8Tex	GNLY	GZMB	GZMH	HAVCR2	LAG3
	Tfh	CXCL13	ALOX5AP	CCL4
	CD4Tem	CD4	TNFRSF4	LTB
	CD8Pro	STMN1	TUBA1B	HIST1H4C	TUBB	MKI67	HMGB2	TYMS
	CD8Teff	CD8B	CXCR4	CD8A	GZMM	CST7	ANXA1
	Treg	FOXP3	CTLA4	LTB	ICOS

## Sheet: 3
Table S2-3. Marker genes of myeloid cell types.
LC2		Macro_SPP1		SPP1	MIF	GAPDH	VCAN	ANGPTL4	TIMP1
		Mono		LYZ	FCN1	S100A8	NEAT1	VCAN	S100A9
		Macro_APOE/CTSZ		APOE	CCL18	APOC1	PLTP	CTSZ	IFI27	PLD3	C1QB	FTL	C1QA	CD59
		DC		CD1C	FCER1A
		Macro_CXCL10		CXCL10	CXCL11	GBP1	FAM26F	ISG20
		Macro_CCL2		CCL2	CCL7	CTSL
		Macro_Alve		MARCO	FABP4	MCEMP1
		Macro_CCL18		CCL18	MT2A
		Macro_FTL		CFD	FTL
LC1		cDC_CD1C		CD1C	FCER1A	CLEC10A	CD1E	CCL17
		Macro_SPP1		SPP1	GAPDH	MIF	LDHA
		Macro_APOE/CTSZ		SEPP1	PLTP	FUCA1	GPNMB	CCL18	CTSZ	APOE
		Macro_Alve		MARCO	FABP4	MCEMP1
		Mono		S100A8	VCAN	S100A9	FCN1
		Macro_CXCL9		CXCL9	S100A2	CHI3L1	SLAMF7	CXCL10
		Macro_Pro		UBE2C	BIRC5	RRM2	MKI67	TOP2A	CDKN3
CRC		Macro_APOE/CTSZ		APOE	CCL18	GPNMB	CTSL	SEPP1	CTSZ
		Monocyte		FCN1	VCAN	S100A8	S100A12	S100A9
		Macro_FTL		FTL	TMSB4X	TMSB10
		Macro_CXCL8		CXCL8	G0S2	CCL20	IL1RN	CXCL1	IL1A
		DC		FCER1A	LTB	CLEC10A	CD1C
		Macro_Pro		STMN1	TUBA1B	TOP2A	UBE2C	HMGN2	MKI67
		Macro_CCL19		CCL19	CCL22	BIRC3	FSCN1	CCR7	CCL17

## Sheet: 4
Table S2-4. Marker genes of epithelial cell types.
LC2	Cancer_Pro	BIRC5	UBE2C	CDK1	CDC20	CKS1B	CDKN3
	Alveolar	SFTPA2	SFTPA1	SFTPB	SFTPD
	Basal	S100A2
	AT1	AGER
	AT2	SFTPA1	SFTPC	SFTPA2	SFTPB
	Cilliated	FOXJ1	RFX2	KCNE1
LC1	Alvedar	SFTPA1	SFTPD	SFTPB	C4BPA	SFTPA2
	Basal	TMSB10	PTGS2	KRT17
	Cancer_Stem	S100P	PSCA	LY6D	MUC16
	Cancer_Pro	BIRC5	TYMS	CDK1	MKI67
	EMT	S100A6	ANXA2	TMSB10	NME1	AGR2
	Myo_Epi	CAPSL	DNAAF1	CCDC78
	Alvedar	SFTPC	SFTPA1	SFTPA2	NAPSA	SFTPB	SFTPD
	Cilliated	ATF3	DCDC2B
CRC	Cancer_Malig	LYZ	MIF	CD74	ENO1	EIF5A	PKM	GAPDH
	Colonocyte	CA1	CA2	KRT19
	Goblet_BEST2	BEST2	MUC2	ITLN1	SPINK4	GSN	KLK1
	Microfold	CCL20	COMMD6	RPS21
	Stem_LGR5	LGR5	MYC
	Tuft	LRMP	SH2D6	IGF2	HSPA1A	ALOX5AP	AZGP1
	Epi_BEST4	CA7	BEST4	OTOP2	CA4
	Stem_Pro	MYC	PSMA7	ROMO1	ZFAS1	MTDH
	Enteroendocrine	CHGB	AZGP1	PRSS1	SERPINA1
	Paneth	REG1B	REG1A	REG3A	DEFA6	LCN2	DEFA5	TFF2
