# Supplementary material for: Single‐cell and spatial analyses reveal the association between gene expression of glutamine synthetase with the immunosuppressive phenotype of APOE+CTSZ+TAM in cancers
Source: Mol Oncol. 2023 Jan 21;17(4):611–28. doi: 10.1002/1878-0261.13373 (PMC10061288; doi:10.1002/1878-0261.13373)
Supplement: Supplementary file 4 — Table S3. The cell types and cell numbers. [file MOL2-17-611-s007.xlsx]

## Sheet: Sheet1
Table S3. The cell types and cell numbers across cancer types.
			# Cancer types
cell types	abbreviation		CRC				LC1				LC2
Alvedar cell	Alvedar			Tumor	Normal			Tumor	Normal			Tumor	Normal
Alveolar type I cell	AT1		Epi	113117	55106		Epi	4936	2875		Epi	2678	490
Alveolar type I cell	AT2		T/NK	59753	15540		T/NK	22465	17158		T/NK	4699	2425
Basal cell	Basal		Mye	39885	2988		Mye	7813	6768		Mye	2543	2449
Cancer malignant cell	Cancer_Malig		B	31901	32037		End	792	1729		End	268	310
Proliferating cells	Cancer_Pro		End	4931	2639		Fib	1465	1492		B_cells	1039	122
Cancer stem cells	Cancer_Stem		Fib	4801	3281		Mast	1187	1049		Mast	189	37
CD4 T effector cells	CD4Teff		Mast	2863	1273						Fib	452	111
CD4 T effector memory cells	CD4Tem			Tumor	Normal			Normal				Normal
CD4 T exhausted cells	CD4Tex		Macro_APOE/CTSZ	14395	708		Alvedar	2355			AT1	259
CD4 T naïve cells	CD4Tn		Mono	10669	819		Cilliated	520			AT2	184
CD8 T Proliferating cells	CD8Pro		Macro_FTL	3887	768		CD4Teff	11566			Cilliated	47
CD8 T effector cells	CD8Teff		DC	2501	433		CD8Teff	629			Macro_Alve	622
CD8 T exhausted cells	CD8Tex		Macro_Pro	1899	94		NK	3591			Macro_CCL18	445
Conventional Dendritic cells	cDC		Macro_CCL19	1529	103		NKT	1372			Macro_FTL	422
Cilliated cell	Cilliated		Macro_CXCL8	4155	4		Mono	3028			DC	347
Colonocyte	Colonocyte			Tumor	Normal		Macro	3028			Mono	543
Dendritic cells	DC		Paneth	1074	0		cDC	3028			Macro_APOE/CTSZ	70
detox_inflammatory CAF	detox_iCAF		Cancer_Malig	54743	1419		detox_iCAF	1069			CD4Tn	783
Extracellular matrix_myofibroblast	ECM_myCAF		Stem_Pro	7	0		Nor_Fib	215			CD4Teff	493
Epithelial mesenchymal transition cells	EMT		Tuft	6774	1266		Myo_Fib	208			NK	405
Endothelial cells	End		Goblet_BEST2	3944	17582		End	1729			CD8Teff	713
Enteroendocine	Enteroendocine		Epi_BEST4	148	6853		Mast	1049			CD8Pro	31
Epithelial_BEST4	Epi_BEST4		Colonocyte	5762	27851			Tumor				Tumor
Fibro_adipogenic precursors	FAPs		Enteroendocine	1889	0		Alvedar	2591			Cancer_Pro	1378
Goblet_BEST2	Goblet_BEST2		Stem_LGR5	10691	129		Basal	1097			Alveolar	876
IFNγ_inflammatory CAF	IFNγ_iCAF		Microfold	11871	6		Cancer_Stem	729			Basal	424
Macrophage	Macro			Tumor	Normal		Cancer_Pro	342			Macro_SPP1	589
Macro_Alve	Macro_Alve		CD4Tn	10260	5972		EMT	158			Mono	625
Macro_APOE/CTSZ	Macro_APOE/CTSZ		NK	6717	4803		Myo_Epi	16			Macro_APOE/CTSZ	441
Macro_CCL18	Macro_CCL18		CD8Tex	9734	315		CD4Tn	10460			DC	402
Macro_CCL19	Macro_CCL19		Tfh	9482	510		CD8Teff	7411			Macro_CXCL10	368
Macro_CCL2	Macro_CCL2		CD4Tem	9078	591		Treg	2056			Macro_CCL2	118
Macro_CXCL10	Macro_CXCL10		CD8Pro	6413	419		NK	1566			CD8Tex	1500
Macro_CXCL8	Macro_CXCL8		CD8Teff	4434	1918		CD8Pro	491			CD4Teff	896
Macro_CXCL9	Macro_CXCL9		Treg	3208	26		CD4Tex	481			NK	1180
Macro_FTL	Macro_FTL						cDC_CD1C	733			Treg	605
Macro_Pro	Macro_Pro						Macro_SPP1	2487			CD8Pro	336
Macro_SPP1	Macro_SPP1						Macro_APOE/CTSZ	1609			CD4Tex	182
Mast	Mast						Macro_Alve	1423
Microfold	Microfold						Mono	649
Monocytes	Mono						Macro_CXCL9	718
Myo_epithelial cell	Myo_Epi						Macro_Pro	194
Myo_fibroblast	Myo_Fib						FAPs	555
Natural killer cell	NK						ECM_myCAF	557
Natural killer T cell	NKT						IFNγ_iCAF	181
Normal_fibroblast	Nor_Fib						Myo_Fib	172
Paneth	Paneth						End	792
Stem_LGR5	Stem_LGR5						Mast	1187
Stem_Proliferating cell	Stem_Pro
T follicular helper cell	Tfh
Regulatory T cell	Treg
Tuft cell	Tuft
