# Supplementary material for: Single‐cell and spatial analyses reveal the association between gene expression of glutamine synthetase with the immunosuppressive phenotype of APOE+CTSZ+TAM in cancers
Source: Mol Oncol. 2023 Jan 21;17(4):611–28. doi: 10.1002/1878-0261.13373 (PMC10061288; doi:10.1002/1878-0261.13373)
Supplement: Supplementary file 6 — Table S5. Cox regression results for GLUL. [file MOL2-17-611-s006.xlsx]

## Sheet: Sheet1
Cox regression analysis for GLUL in TCGA pan-cancer
Cancer	Cox Coefficient	P-Value	FDR Corrected	Rank	Median Expression	Mean Expression
BLCA	-0.048	0.54	0.759	11566	8632.11	10604.6
BRCA	-0.218	0.013	0.247	852	21258.8	25728.8
CESC	-0.135	0.26	0.608	6901	12598.5	16804.1
COAD	-0.057	0.57	0.85	10925	6357.04	7211.25
ESCA	0.051	0.72	0.984	12185	7385.64	11530.9
GBM	0.106	0.21	0.844	4087	24297.5	28840.6
HNSC	-0.018	0.8	0.927	14314	9026.86	12474.3
KIRC	-0.064	0.44	0.569	12847	8296.38	10232.4
KIRP	-0.126	0.44	0.621	11573	5463.26	6458.46
LAML	0.086	0.41	0.759	8157	11485.9	13236.8
LGG	0.036	0.71	0.781	15251	36337.7	40836.2
LIHC	0.004	0.97	0.985	15557	19624.7	95935.6
LUAD	-0.06	0.44	0.669	10973	15386	16864.9
LUSC	0.003	0.97	0.991	16540	14916.6	18269.8
OV	0.124	0.11	0.679	2594	8845.6	9419.45
PAAD	0.052	0.65	0.8	13928	11664.5	12475
READ	0.394	0.096	0.932	1606	6332.49	6980.21
SARC	-0.283	0.003	0.0561	853	8036.81	10753.9
SKCM	-0.093	0.17	0.362	7455	6843.02	8013.92
STAD	0.167	0.04	0.316	2133	6618.32	7334.62
UCEC	0.074	0.5	0.995	8250	8518.78	9942.29
