# Supplementary material for: Single‐cell and spatial analyses reveal the association between gene expression of glutamine synthetase with the immunosuppressive phenotype of APOE+CTSZ+TAM in cancers
Source: Mol Oncol. 2023 Jan 21;17(4):611–28. doi: 10.1002/1878-0261.13373 (PMC10061288; doi:10.1002/1878-0261.13373)
Supplement: Supplementary file 7 — Table S6. The results of multiple immunofluorescence quantitative colocalization analysis. [file MOL2-17-611-s001.xlsx]

## Sheet: CD68_FOXP3
Fluorescence co location analysis by imageJ
picture1_name	picture2_name	Pearson's_Rr	Average_a	Average_b	Sigma_a	Sigma_b	Overlap_R	k1	k2	M1	M2	M1_norm	M2_norm	Slope	Intercept	nb_pixels	%pixels	min_I1	max_I1	min_I2	max_I2	<picture1>	<picture2>	ROI_color
2138787-8(CD68_CTSZ_FOXP3)	2138787-8(CD68_CTSZ_FOXP3)	0.684424	64.2416	23.1513	55.9726	34.2661	0.794643	0.385676	1.63727	0.847658	0.999119	0.683274	0.989073	0.419	-3.76588	1048576	100	0	255	0	255	64.2416	23.1513
2147878-33(CD68_CTSZ_FOXP3)	2147878-33(CD68_CTSZ_FOXP3)	0.597043	51.041	17.6022	42.5881	31.2727	0.709946	0.383261	1.31509	0.762724	0.998091	0.610587	0.988779	0.43841	-4.77475	1048576	100	0	255	0	255	51.041	17.6023
2151437-20(CD68_CTSZ_FOXP3)	2151437-20(CD68_CTSZ_FOXP3)	0.688086	82.3265	29.0279	52.0502	36.1879	0.815708	0.388519	1.71261	0.87385	0.999404	0.759002	0.99466	0.47839	-10.3564	1048576	100	0	255	0	255	82.3265	29.0279
2200828-26(CD68_CTSZ_FOXP3)	2200828-26(CD68_CTSZ_FOXP3)	0.646941	64.6311	24.9523	52.1289	37.5039	0.769309	0.417353	1.41807	0.841233	0.997594	0.700249	0.973325	0.46544	-5.1295	1048576	100	0	255	0	255	64.6311	24.9523
2201056-24(CD68_CTSZ_FOXP3)	2201056-24(CD68_CTSZ_FOXP3)	0.667272	73.6511	34.3341	62.9991	48.2943	0.793826	0.485334	1.2984	0.865406	0.999122	0.760975	0.990501	0.51152	-3.34005	1048576	100	0	255	0	255	73.6511	34.3341
2201086-26(CD68_CTSZ_FOXP3)	2201086-26(CD68_CTSZ_FOXP3)	0.633992	77.5682	26.2	66.822	43.934	0.743447	0.371449	1.48799	0.776051	0.997437	0.612689	0.968438	0.41684	-6.13329	1048576	100	0	255	0	255	77.5682	26.2
2203077-29(CD68_CTSZ_FOXP3)	2203077-29(CD68_CTSZ_FOXP3)	0.506875	70.1305	14.3765	56.5545	28.9008	0.63158	0.226287	1.76278	0.716002	0.998632	0.567163	0.995005	0.25903	-3.78904	1048576	100	0	255	0	255	70.1305	14.3765
2217540-24(CD68_CTSZ_FOXP3)	2217540-24(CD68_CTSZ_FOXP3)	0.573065	74.8688	24.4731	49.4419	35.7377	0.73204	0.353403	1.51635	0.822073	0.999507	0.685776	0.993132	0.41422	-6.53934	1048576	100	0	255	0	255	74.8688	24.4731
2220884-31(CD68_APOE_FOXP3)	2220884-31(CD68_APOE_FOXP3)	0.380339	52.535	19.2209	33.3192	34.5264	0.588745	0.373973	0.926862	0.828153	0.99668	0.757063	0.993079	0.39412	-1.4841	1048576	100	0	255	0	255	52.535	19.2209

## Sheet: APOE_FOXP3
picture1_name	picture2_name	Pearson's_Rr	Average_a	Average_b	Sigma_a	Sigma_b	Overlap_R	k1	k2	M1	M2	M1_norm	M2_norm	Slope	Intercept	nb_pixels	%pixels	min_I1	max_I1	min_I2	max_I2	<picture1>	<picture2>	ROI_color
2138787-8(CD68_APOE_FOXP3)	2138787-8(CD68_APOE_FOXP3)	0.71992	58.9762	20.7344	46.8327	30.11	0.81288	0.394608	1.6745	0.922837	0.999308	0.845426	0.991539	0.46285	-6.56295	1048576	100	0	255	0	255	58.9762	20.7344
2147878-33(CD68_APOE_FOXP3)	2147878-33(CD68_APOE_FOXP3)	0.750401	44.6193	16.013	41.494	27.9489	0.807441	0.42685	1.52738	0.868479	0.999162	0.736018	0.992069	0.50544	-6.53951	1048576	100	0	255	0	255	44.6193	16.013
2151437-20(CD68_APOE_FOXP3)	2151437-20(CD68_APOE_FOXP3)	0.586441	80.1075	27.5511	52.9688	32.9501	0.783205	0.350278	1.75121	0.935796	0.999595	0.88411	0.993693	0.36481	-1.67262	1048576	100	0	255	0	255	80.1075	27.5511
2200828-26(CD68_APOE_FOXP3)	2200828-26(CD68_APOE_FOXP3)	0.813209	56.2108	23.883	46.5354	35.8532	0.858634	0.506888	1.45447	0.89238	0.998913	0.768004	0.985526	0.62654	-11.3352	1048576	100	0	255	0	255	56.2108	23.8831
2201056-24(CD68_APOE_FOXP3)	2201056-24(CD68_APOE_FOXP3)	0.854928	70.4371	32.6697	58.9524	45.6874	0.892387	0.545683	1.45937	0.909987	0.999412	0.828294	0.989824	0.66256	-13.999	1048576	100	0	255	0	255	70.437	32.6697
2201086-26(CD68_APOE_FOXP3)	2201086-26(CD68_APOE_FOXP3)	0.773584	65.0189	23.9026	58.5533	40.0522	0.825341	0.439962	1.54829	0.867785	0.998875	0.715107	0.983201	0.52915	-10.5023	1048576	100	0	255	0	255	65.0189	23.9027
2203077-29(CD68_APOE_FOXP3)	2203077-29(CD68_APOE_FOXP3)	0.722446	47.7994	12.2644	45.1875	27.2262	0.750971	0.340918	1.65423	0.816836	0.999383	0.670819	0.994546	0.43528	-8.54191	1048576	100	0	255	0	255	47.7994	12.2644
2217540-24(CD68_APOE_FOXP3)	2217540-24(CD68_APOE_FOXP3)	0.785894	56.3634	22.8639	51.1324	33.9857	0.851543	0.458337	1.58208	0.918413	0.999158	0.802358	0.988102	0.52235	-6.5777	1048576	100	0	255	0	255	56.3634	22.8639
2220884-31(CD68_APOE_FOXP3)	2220884-31(CD68_APOE_FOXP3)	0.689973	62.5161	19.2209	49.765	34.5264	0.756013	0.373876	1.52873	0.857959	0.999648	0.76211	0.996052	0.4787	-10.7053	1048576	100	0	255	0	255	62.5161	19.2209

## Sheet: CTSZ_FOXP3
picture1_name	picture2_name	Pearson's_Rr	Average_a	Average_b	Sigma_a	Sigma_b	Overlap_R	k1	k2	M1	M2	M1_norm	M2_norm	Slope	Intercept	nb_pixels	%pixels	min_I1	max_I1	min_I2	max_I2	<picture1>	<picture2>	ROI_color
2138787-8(CD68_CTSZ_FOXP3)	2138787-8(CD68_CTSZ_FOXP3)	0.886115	50.2346	23.1513	53.3048	34.2661	0.918301	0.518466	1.62649	0.907584	0.999223	0.711951	0.98806	0.56962	-5.46352	1048576	100	0	255	0	255	50.2346	23.1513
2147878-33(CD68_CTSZ_FOXP3)	2147878-33(CD68_CTSZ_FOXP3)	0.929364	28.1396	17.6022	40.7835	31.2727	0.94517	0.684543	1.30503	0.926857	0.996786	0.724448	0.960974	0.71263	-2.45101	1048576	100	0	255	0	255	28.1396	17.6023
2151437-20(CD68_CTSZ_FOXP3)	2151437-20(CD68_CTSZ_FOXP3)	0.913927	52.2085	29.0279	48.0709	36.1879	0.943205	0.616565	1.44289	0.937679	0.999374	0.796163	0.989413	0.68801	-6.89193	1048576	100	0	255	0	255	52.2085	29.0279
2200828-26(CD68_CTSZ_FOXP3)	2200828-26(CD68_CTSZ_FOXP3)	0.910338	43.6771	24.9523	53.0555	37.5039	0.937203	0.61433	1.42977	0.944958	0.998306	0.783624	0.974777	0.6435	-3.15391	1048576	100	0	255	0	255	43.6771	24.9523
2201056-24(CD68_CTSZ_FOXP3)	2201056-24(CD68_CTSZ_FOXP3)	0.922586	57.5303	34.3341	63.5212	48.2943	0.94629	0.654281	1.36863	0.945605	0.999232	0.810312	0.985769	0.70143	-6.01931	1048576	100	0	255	0	255	57.5303	34.3341
2201086-26(CD68_CTSZ_FOXP3)	2201086-26(CD68_CTSZ_FOXP3)	0.912064	46.2245	26.2	60.8052	43.934	0.933579	0.625231	1.394	0.926207	0.998129	0.732852	0.966667	0.659	-4.26202	1048576	100	0	255	0	255	46.2245	26.2
2203077-29(CD68_CTSZ_FOXP3)	2203077-29(CD68_CTSZ_FOXP3)	0.786646	37.1107	14.3765	50.563	28.9008	0.831324	0.427843	1.61531	0.863826	0.998848	0.659927	0.986397	0.44963	-2.3096	1048576	100	0	255	0	255	37.1107	14.3765
2217540-24(CD68_CTSZ_FOXP3)	2217540-24(CD68_CTSZ_FOXP3)	0.866862	49.0785	24.4731	48.9146	35.7377	0.905092	0.565771	1.44792	0.917342	0.999396	0.745796	0.990671	0.63334	-6.61034	1048576	100	0	255	0	255	49.0785	24.4731
2220884-31(CD68_CTSZ_FOXP3)	2220884-31(CD68_CTSZ_FOXP3)	0.788441	43.0761	20.3365	47.5221	34.8277	0.843115	0.530143	1.34085	0.889346	0.999401	0.742808	0.992034	0.57783	-4.55404	1048576	100	0	255	0	255	43.0761	20.3365

## Sheet: CD68_GLUL
picture1_name	picture2_name	Pearson's_Rr	Average_a	Average_b	Sigma_a	Sigma_b	Overlap_R	k1	k2	M1	M2	M1_norm	M2_norm	Slope	Intercept	nb_pixels	%pixels	min_I1	max_I1	min_I2	max_I2	<picture1>	<picture2>	ROI_color
2138787-8(CD68_APOE_GLUL)	2138787-8(CD68_APOE_GLUL)	0.20973	35.5712	36.8741	35.6467	51.6863	0.531087	0.669588	0.421235	0.918186	0.966808	0.865797	0.959899	0.3041	26.0569	1048576	100	0	255	0	255	35.5712	36.8741
2147878-33(CD68_APOE_GLUL)	2147878-33(CD68_APOE_GLUL)	0.204361	47.886	51.6965	36.4921	59.9265	0.613327	0.806248	0.466568	0.980134	0.989623	0.928746	0.977185	0.3356	35.6261	1048576	100	0	255	0	255	47.886	51.6965
2151437-20(CD68_CTSZ_GLUL)	2151437-20(CD68_CTSZ_GLUL)	0.645679	70.846	31.186	54.0021	39.1182	0.80183	0.450309	1.42775	0.886727	0.998832	0.758329	0.98981	0.46772	-1.95005	1048576	100	0	255	0	255	70.8461	31.186
2200828-26(CD68_CTSZ_GLUL)	2200828-26(CD68_CTSZ_GLUL)	0.393362	66.6355	35.6711	60.3316	49.2047	0.648855	0.43869	0.959705	0.802561	0.980243	0.670602	0.970442	0.32082	14.2934	1048576	100	0	255	0	255	66.6355	35.6711
2201056-24(CD68_CTSZ_GLUL)	2201056-24(CD68_CTSZ_GLUL)	0.571938	48.6998	29.7471	39.2517	35.006	0.777672	0.571149	1.05887	0.959949	0.998111	0.88232	0.989452	0.51007	4.90663	1048576	100	0	255	0	255	48.6998	29.7471
2201086-26(CD68_APOE_GLUL)	2201086-26(CD68_APOE_GLUL)	0.406879	58.2392	39.2261	43.8889	62.1331	0.633397	0.638213	0.628618	0.855666	0.997593	0.73454	0.984409	0.57601	5.67952	1048576	100	0	255	0	255	58.2392	39.2261
2203077-29(CD68_CTSZ_GLUL)	2203077-29(CD68_CTSZ_GLUL)	0.601354	66.6644	24.2992	69.9286	49.7122	0.694058	0.397506	1.21185	0.800343	0.997115	0.607661	0.964821	0.4275	-4.19997	1048576	100	0	255	0	255	66.6644	24.2992
2217540-24(CD68_CTSZ_GLUL)	2217540-24(CD68_CTSZ_GLUL)	0.451557	63.9716	30.9754	56.9258	40.2669	0.69342	0.411381	1.16882	0.886157	0.995784	0.766231	0.983037	0.31941	10.5421	1048576	100	0	255	0	255	63.9716	30.9754
2220884-31(CD68_CTSZ_GLUL)	2220884-31(CD68_CTSZ_GLUL)	0.466729	65.9633	30.1068	56.809	42.2073	0.687977	0.409722	1.15521	0.867184	0.995135	0.757427	0.966674	0.34676	7.23308	1048576	100	0	255	0	255	65.9633	30.1068

## Sheet: APOE_GLUL
picture1_name	picture2_name	Pearson's_Rr	Average_a	Average_b	Sigma_a	Sigma_b	Overlap_R	k1	k2	M1	M2	M1_norm	M2_norm	Slope	Intercept	nb_pixels	%pixels	min_I1	max_I1	min_I2	max_I2	<picture1>	<picture2>	ROI_color
2138787-8(CD68_APOE_GLUL)	2138787-8(CD68_APOE_GLUL)	0.855458	65.1029	36.8741	59.2694	51.6863	0.898274	0.647797	1.2456	0.952246	0.999413	0.867929	0.987807	0.74601	-11.6932	1048576	100	0	255	0	255	65.1029	36.8741
2147878-33(CD68_APOE_GLUL)	2147878-33(CD68_APOE_GLUL)	0.902486	84.482	51.6965	65.6317	59.9265	0.935062	0.691757	1.26394	0.989431	0.999743	0.925014	0.993123	0.82404	-17.9197	1048576	100	0	255	0	255	84.482	51.6965
2151437-20(CD68_APOE_GLUL)	2151437-20(CD68_APOE_GLUL)	0.838398	63.9569	29.7471	46.537	35.006	0.899498	0.522418	1.54875	0.960241	0.999556	0.886548	0.993336	0.63066	-10.5879	1048576	100	0	255	0	255	63.9569	29.7471
2200828-26(CD68_APOE_GLUL)	2200828-26(CD68_APOE_GLUL)	0.796814	71.83	31.8433	54.0245	44.5499	0.854378	0.520545	1.4023	0.906963	0.999579	0.775382	0.992287	0.65707	-15.3542	1048576	100	0	255	0	255	71.83	31.8433
2201056-24(CD68_APOE_GLUL)	2201056-24(CD68_APOE_GLUL)	0.861135	79.0748	43.4732	68.8136	62.0996	0.895722	0.647746	1.23863	0.912887	0.99952	0.788265	0.987713	0.77712	-17.9771	1048576	100	0	255	0	255	79.0748	43.4732
2201086-26(CD68_APOE_GLUL)	2201086-26(CD68_APOE_GLUL)	0.838916	73.8341	37.2684	73.1607	59.2956	0.877933	0.591541	1.30298	0.928224	0.998999	0.779768	0.97492	0.67993	-12.9334	1037023	98.8982	0	254	0	255	73.8341	37.2684
2203077-29(CD68_APOE_GLUL)	2203077-29(CD68_APOE_GLUL)	0.868102	59.4806	23.1282	66.9176	48.8834	0.870632	0.525877	1.4414	0.89515	0.998927	0.666961	0.983019	0.63415	-14.5915	1048576	100	0	255	0	255	59.4806	23.1282
2217540-24(CD68_APOE_GLUL)	2217540-24(CD68_APOE_GLUL)	0.770204	73.3285	29.524	57.3422	37.5673	0.859789	0.441319	1.67506	0.965123	0.999455	0.887742	0.991167	0.50459	-7.47706	1048576	100	0	255	0	255	73.3285	29.524
2220884-31(CD68_APOE_GLUL)	2220884-31(CD68_APOE_GLUL)	0.797798	73.0101	28.6509	58.0993	39.7785	0.860411	0.452056	1.63765	0.957894	0.998777	0.869565	0.982352	0.54622	-11.229	1048576	100	0	255	0	255	73.0101	28.6509

## Sheet: CTSZ_GLUL
picture1_name	picture2_name	Pearson's_Rr	Average_a	Average_b	Sigma_a	Sigma_b	Overlap_R	k1	k2	M1	M2	M1_norm	M2_norm	Slope	Intercept	nb_pixels	%pixels	min_I1	max_I1	min_I2	max_I2	<picture1>	<picture2>	ROI_color
2138787-8(CD68_CTSZ_GLUL)	2138787-8(CD68_CTSZ_GLUL)	0.899619	50.9394	37.0907	55.6718	51.7179	0.932761	0.786697	1.10594	0.962047	0.999517	0.87541	0.989176	0.83573	-5.48065	1048576	100	0	255	0	255	50.9394	37.0907
2147878-33(CD68_CTSZ_GLUL)	2147878-33(CD68_CTSZ_GLUL)	0.907887	73.9804	50.5601	63.0483	58.7753	0.942777	0.751974	1.18199	0.979917	0.99965	0.926313	0.989762	0.84636	-12.0536	1048576	100	0	255	0	255	73.9804	50.5601
2151437-20(CD68_CTSZ_GLUL)	2151437-20(CD68_CTSZ_GLUL)	0.927966	51.8134	31.186	49.0712	39.1182	0.951551	0.667075	1.35734	0.944796	0.999292	0.793851	0.988243	0.73975	-7.1429	1048576	100	0	255	0	255	51.8134	31.186
2200828-26(CD68_CTSZ_GLUL)	2200828-26(CD68_CTSZ_GLUL)	0.912367	58.0232	35.6711	60.5479	49.2047	0.939427	0.680803	1.2963	0.922504	0.999358	0.716194	0.984952	0.74144	-7.3497	1048576	100	0	255	0	255	58.0232	35.6711
2201056-24(CD68_CTSZ_GLUL)	2201056-24(CD68_CTSZ_GLUL)	0.936683	66.4442	47.0735	69.6571	63.9334	0.955036	0.78766	1.15798	0.941586	0.999428	0.742517	0.982899	0.85972	-10.0497	1048576	100	0	255	0	255	66.4442	47.0735
2201086-26(CD68_CTSZ_GLUL)	2201086-26(CD68_CTSZ_GLUL)	0.911559	50.4166	39.4321	67.3469	62.1692	0.937221	0.820162	1.07099	0.960465	0.99883	0.837386	0.967723	0.84148	-2.99224	1048576	100	0	255	0	255	50.4166	39.4321
2203077-29(CD68_CTSZ_GLUL)	2203077-29(CD68_CTSZ_GLUL)	0.897021	40.3038	24.2992	62.9407	49.7122	0.915492	0.677785	1.23656	0.934525	0.997068	0.730962	0.941696	0.70849	-4.25564	1048576	100	0	255	0	255	40.3038	24.2992
2217540-24(CD68_CTSZ_GLUL)	2217540-24(CD68_CTSZ_GLUL)	0.833588	53.3425	30.9754	52.6127	40.2669	0.898064	0.608942	1.32446	0.937184	0.999142	0.792807	0.985311	0.63798	-3.05618	1048576	100	0	255	0	255	53.3425	30.9754
2220884-31(CD68_CTSZ_GLUL)	2220884-31(CD68_CTSZ_GLUL)	0.879927	52.3281	30.1068	52.8163	42.2073	0.917601	0.639856	1.31591	0.933018	0.998342	0.79189	0.972568	0.70318	-6.68923	1048576	100	0	255	0	255	52.3281	30.1068
